# Supplementary material for: Primate modularity and evolution: first anatomical network analysis of primate head and neck musculoskeletal system
Source: Sci Rep. 2018 Feb 5;8:2341. doi: 10.1038/s41598-018-20063-3 (PMC5799162; doi:10.1038/s41598-018-20063-3)
Supplement: Supplementary file 2 — matrices [file 41598_2018_20063_MOESM2_ESM.xls]

## Sheet: Mus
	occipital	parietal.left	parietal.right	interparietal.	squamosal.left	squamosal.right	tympanic.left	tympanic.right	basisphenoid	presphenoid	zygomatic.left	zygomatic.right	frontal.left	frontal.right	ethmoid.	nasal.left	nasal.right	premaxilla.left	premaxilla.right	maxilla.left	maxilla.right	lacrimal.left	lacrimal.right	palatine.left	palatine.right	inferior.nasal.concha.left	inferior.nasal.concha.right	vomer	malleus.left	malleus.right	incus.left	incus.right	stapes.left	stapes.right	mandible.left	mandible.right	hyoid.bone	thyroid.cartilage	arytenoid.cartilage.left	arytenoid.cartilage.right	laryngeal.alar.cartilage	cricoid.cartilage	sternum	clavicle.left	clavicle.right	scapula.left	scapula.right	vertebrae	tensor.tympani.left
occipital		1	1	1	1	1	1	1	1																																							1
parietal.left	1		1	1	1								1
parietal.right	1	1		1		1								1
interparietal.	1	1	1
squamosal.left	1	1					1		1		1		1																						1
squamosal.right	1		1					1	1			1		1																						1
tympanic.left	1				1				1																																								1
tympanic.right	1					1			1
basisphenoid	1				1	1	1	1		1														1	1																								1
presphenoid									1						1					1	1			1	1			1
zygomatic.left					1															1
zygomatic.right						1															1
frontal.left		1			1									1	1	1		1		1		1
frontal.right			1			1							1		1		1		1		1		1
ethmoid.										1			1	1		1	1			1	1	1	1	1	1	1	1	1
nasal.left													1		1		1	1
nasal.right														1	1	1			1
premaxilla.left													1			1			1	1
premaxilla.right														1			1	1			1
maxilla.left										1	1		1		1			1			1	1		1		1		1
maxilla.right										1		1		1	1				1	1			1		1		1	1
lacrimal.left													1		1					1						1
lacrimal.right														1	1						1						1
palatine.left									1	1					1					1					1	1		1
palatine.right									1	1					1						1			1			1	1
inferior.nasal.concha.left															1					1		1		1
inferior.nasal.concha.right															1						1		1		1
vomer										1					1					1	1			1	1
malleus.left																															1																		1
malleus.right																																1
incus.left																													1				1
incus.right																														1				1
stapes.left																															1
stapes.right																																1
mandible.left					1																															1
mandible.right						1																													1
hyoid.bone
thyroid.cartilage																																							1	1		1
arytenoid.cartilage.left																																						1
arytenoid.cartilage.right																																						1
laryngeal.alar.cartilage
cricoid.cartilage																																						1
sternum																																												1	1
clavicle.left																																											1			1
clavicle.right																																											1				1
scapula.left																																												1
scapula.right																																													1
vertebrae	1
tensor.tympani.left							1		1																				1
tensor.tympani.right								1	1																					1
stapedius.left					1																												1
stapedius.right						1																												1
platysma.myoides.left
platysma.myoides.right
platysma.cervicale..left
platysma.cervicale.right
occipitalis.left	1			1																																												1
occipitalis.right	1			1																																												1
auricularis.posterior.left					1
auricularis.posterior.right						1
mandibulo-auricularis.left																																			1
mandibulo-auricularis.right																																				1
sphincter.colli.superficialis.left
sphincter.colli.superficialis.right
sphincter.colli.profundus.left
sphincter.colli.profundus.right
sternofacialis.left																																											1
sternofacialis.right																																											1
interscutularis.left
interscutularis.right
zygomaticus.major.left
zygomaticus.major.right
zygomaticus.minor.left
zygomaticus.minor..right
orbito-temporo-auricularis.left		1											1
orbito-temporo-auricularis.right			1											1
orbicularis.oculi.left													1							1		1
orbicularis.oculi.right														1							1		1
buccinatorius.left																		1		1															1
buccinatorius.right																			1		1															1
levator.labii.sup.al.nasi.(nasolabialis).left											1
levator.labii.sup.al.nasi.(nasolabialis).right												1
dilatator.nasi.left																1				1
dilatator.nasi.right																	1				1
levator.labii.sup.(max-naso-lab).left																1		1		1
levator.labii.sup.(max-naso-lab).right																	1		1		1
levator.anguli.oris.facialis.left																		1		1
levator.anguli.oris.facialis.right																			1		1
orbicularis.oris.left																		1		1															1
orbicularis.oris.right																			1		1															1
mylohyoideus.left																																			1		1
mylohyoideus.right																																				1	1
digastricus.anterior.left																																			1
digastricus.anterior.right																																				1
intermandibularis.anterior.left																																			1
intermandibularis.anterior.right																																				1
tensor.veli.palatini.left									1	1														1
tensor.veli.palatini.right									1	1															1
masseter.left											1									1															1
masseter.right												1									1															1
temporalis.(2.bundles).left		1			1						1		1																						1
temporalis.(2.bundles).right			1			1						1		1																						1
pterygoideus.lateralis.left									1	1																									1
pterygoideus.lateralis.right									1	1																										1
pterygoideus.medialis.left									1	1										1				1											1
pterygoideus.medialis.right									1	1											1				1											1
stylohyoideus.left					1																																1
stylohyoideus.right						1																															1
digastricus.posterior.left		1
digastricus.posterior.right			1
jugulohyoideus.left					1																																1
jugulohyoideus.right						1																															1
stylopharyngeus.left		1																																				1
stylopharyngeus.right			1																																			1
acromiotrapezius.left																																														1		1
acromiotrapezius.right																																															1	1
spinotrapezius.left																																														1		1
spinotrapezius.right																																															1	1
cleidooccipitalis.(clavotrapezius).left	1																																											1
cleidooccipitalis.(clavotrapezius).right	1																																												1
sternomastoideus.left		1			1																																						1	1
sternomastoideus.right			1			1																																					1		1
cleidomastoideus.left		1			1																																							1
cleidomastoideus.right			1			1																																							1
ceratohyoideus.left																																					1
ceratohyoideus.right																																					1
constrictor.pharyngis.medius.left																																					1
constrictor.pharyngis.medius.right																																					1
constrictor.pharyngis.inferior.left																																						1				1
constrictor.pharyngis.inferior.right																																						1				1
cricothyroideus.left																																						1				1
cricothyroideus.right																																						1				1
constrictor.pharyngis.superior.left	1
constrictor.pharyngis.superior.right	1
pterygopharyngeus.left									1
pterygopharyngeus.right									1
palatopharyngeus.left																								1														1
palatopharyngeus.right																									1													1
levator.veli.palatini.left							1
levator.veli.palatini.right								1
salpingopharyngeus.left																																						1
salpingopharyngeus.right																																						1
thyroarytenoideus.left																																						1	1
thyroarytenoideus.right																																						1		1
cricoarytenoideus.lateralis.left																																							1			1
cricoarytenoideus.lateralis.right																																								1		1
arytenoideus																																							1	1		1
cricoarytenoideus.post..left																																							1			1
cricoarytenoideus.post..right																																								1		1
geniohyoideus.left																																			1		1
geniohyoideus.right																																				1	1
genioglossus.left																																			1		1
genioglossus.right																																				1	1
hyoglossus.left																																					1
hyoglossus.right																																					1
styloglossus.left					1
styloglossus.right						1
sternohyoideus.left																																					1						1
sternohyoideus.right																																					1						1
omohyoideus.left																																					1									1
omohyoideus.right																																					1										1
sternothryroideus.left																																						1					1
sternothryroideus.right																																						1					1
thyrohyoideus.left																																					1	1
thyrohyoideus.right																																					1	1
depressor.septi.nasi.left																1																					1	1
depressor.septi.nasi.right																	1																				1	1
nasalis.(nasolabialis.profundus).left																1																					1	1
nasalis.(nasolabialis.profundus).right																	1																				1	1
depressor.rhinarii.left																																					1	1
depressor.rhinarii.right																																					1	1
levator.rhinarii.left																																					1	1
levator.rhinarii.right																																					1	1
cricoarytenoideus.alaris.left																																							1		1	1
cricoarytenoideus.alaris.right																																								1	1	1
[truncated: 126 more columns]

## Sheet: Tupaia
	ethmoid	frontal.left	frontal.right	lacrimal.left	lacrimal.right	maxilla.left	maxilla.right	nasal.left	nasal.right	occipital	palatine.left	palatine.right	parietal.left	parietal.right	premaxilla.left	premaxilla.right	sphenoid	temporal.left	temporal.right	vomer	malleus.left	malleus.right	incus.left	incus.right	stapes.left	stapes.right	zygomatic.left	zygomatic.right	hyoid.bone	thyroid cartilage	arytenoid left	arytenoid right	cricoid cartilage	mandible left	mandible right	sternum	clavicle.left	clavicle.right	scapula.left	scapula.right	vertebrae	stapedius.left	stapedius.right	platysma.cervicale.left	platysma.cervicale.right	platysma.myoides.left	platysma.myoides.right	occipitalis.left	occipitalis.right
ethmoid		1	1	1	1	1	1	1	1		1	1					1			1
frontal.left	1		1	1		1		1					1				1	1									1
frontal.right	1	1			1		1		1					1			1		1									1
lacrimal.left	1	1				1
lacrimal.right	1		1				1
maxilla.left	1	1		1			1	1			1				1					1							1
maxilla.right	1		1		1	1			1			1				1				1								1
nasal.left	1	1				1			1						1
nasal.right	1		1				1	1								1
occipital													1	1			1	1	1																						1							1	1
palatine.left	1					1						1					1			1
palatine.right	1						1				1						1			1
parietal.left		1								1				1				1
parietal.right			1							1			1						1
premaxilla.left						1		1								1				1
premaxilla.right							1		1						1					1
sphenoid	1	1	1							1	1	1						1	1	1							1	1
temporal.left		1								1			1				1				1						1							1														1
temporal.right			1							1				1			1					1						1							1														1
vomer	1					1	1				1	1			1	1	1
malleus.left																		1					1
malleus.right																			1					1
incus.left																					1				1
incus.right																						1				1
stapes.left																							1																			1
stapes.right																								1																			1
zygomatic.left		1				1											1	1
zygomatic.right			1				1										1		1
hyoid.bone
thyroid cartilage																																	1
arytenoid left																																	1
arytenoid right																																	1
cricoid cartilage																														1	1	1
mandible left																		1																	1									1		1
mandible right																			1															1											1		1
sternum																																					1	1
clavicle.left																																				1			1
clavicle.right																																				1				1
scapula.left																																					1
scapula.right																																						1
vertebrae										1
stapedius.left																									1
stapedius.right																										1
platysma.cervicale.left																																		1											1	1
platysma.cervicale.right																																			1									1			1
platysma.myoides.left																																		1										1			1
platysma.myoides.right																																			1										1	1
occipitalis.left										1								1																															1
occipitalis.right										1									1																													1
auricularis.posterior.left																		1
auricularis.posterior.right																			1
mandibulo-auricularis.left																																		1
mandibulo-auricularis.right																																			1
zygomaticus.major.left																											1
zygomaticus.major.right																												1
zygomaticus.minor.left																											1
zygomaticus.minor.right																												1
frontalis.left																																																1
frontalis.right																																																	1
auriculo-orbitalis.left
auriculo-orbitalis.right
auricularis.superior.left
auricularis.superior.right
zygomatico-orbicularis.left																		1									1
zygomatico-orbicularis.right																			1									1
orbicularis.oculi.left		1		1
orbicularis.oculi.right			1		1
sphincter.colli.superficialis.left																																												1		1
sphincter.colli.superficialis.right																																													1		1
sphincter.colli.profundus.left																																		1		1								1		1
sphincter.colli.profundus.right																																			1	1									1		1
zygomatico-orbicularis.right																		1
zygomatico-orbicularis.left																			1
corrugator.supercilii.left		1
corrugator.supercilii.right			1
levator.labii.superioris.alaeque.nasi.left								1
levator.labii.superioris.alaeque.nasi.right									1
buccinatorius.left						1																												1
buccinatorius.right							1																												1
levator.labii.superioris.left
levator.labii.superioris.right
nasalis.left						1		1
nasalis.right							1		1
levator.anguli.oris.facialis.left						1
levator.anguli.oris.facialis.right							1
orbicularis.oris.left						1																												1										1		1
orbicularis.oris.right							1																												1										1		1
mentalis.left																																		1
mentalis.right																																			1
mylohyoideus.left																													1					1
mylohyoideus.right																													1						1
digastricus.anterior.left																																		1
digastricus.anterior.right																																			1
intermandibularis.anteriorleft																																		1
intermandibularis.anterior.right																																			1
tensor.veli.palatini.left											1						1
tensor.veli.palatini.right												1					1
masseter.left																		1									1							1
masseter.right																			1									1							1
temporalis.main.body.left		1											1				1	1																1
temporalis.main.body.right			1											1			1		1																1
pterygoideus.lateralis.left																	1																	1
pterygoideus.lateralis.right																	1																		1
pterygoideus.medialis.left						1					1						1																	1
pterygoideus.medialis.right							1					1					1																		1
stylohyoideus.left																		1											1
stylohyoideus.right																			1										1
digastricus.posterior.left																		1											1
digastricus.posterior.right																			1										1
jugulohyoideus.left																		1											1
jugulohyoideus.right																			1										1
stylopharyngeus.left																		1											1
stylopharyngeus.right																			1										1
ceratohyoideus.left																													1
ceratohyoideus.right																													1
trapezius.left										1																													1		1
trapezius.right										1																														1	1
cleido-occipitalis.left										1																											1
cleido-occipitalis.right										1																												1
sternocleidomastoideus.left										1								1																		1	1
sternocleidomastoideus.right										1									1																	1		1
constrictor.pharyngis.medius.left																													1
constrictor.pharyngis.medius.right																													1
constrictor.pharyngis.inferior.left																														1			1
constrictor.pharyngis.inferior.right																														1			1
cricothyroideus.left																														1			1
cricothyroideus.right																														1			1
constrictor.pharyngis.superior.left										1	1						1																	1
constrictor.pharyngis.superior.right										1		1					1																		1
palatopharyngeus.left											1																			1
palatopharyngeus.right												1																		1
levator.veli.palatini.left											1							1
levator.veli.palatini.right												1							1
salpingopharyngeus.left																														1
salpingopharyngeus.right																														1
thyroarytenoideus.left																														1	1
thyroarytenoideus.right																														1		1
cricoarytenoideus.lateralis.left																															1		1
cricoarytenoideus.lateralis.right																																1	1
arytenoideus.right																															1	1
arytenoideus.right																															1	1
cricoarytenoideus.posterior.left																															1		1
cricoarytenoideus.posterior.right																																1	1
geniohyoideus.left																													1					1
geniohyoideus.right																													1						1
genioglossus.left																													1					1
genioglossus.right																													1						1
hyoglossus.left																													1
hyoglossus.right																													1
styloglossus.left																		1
styloglossus.right																			1
sternohyoideus.left																													1							1
sternohyoideus.right																													1							1
omohyoideus.pars.superior.left																													1
omohyoideus.pars.superior.right																													1
omohyoideus.pars.inferior.right																																							1
omohyoideus.pars.inferior.left																																								1
sternothryroideus.left																														1						1
sternothryroideus.right																														1						1
thyrohyoideus.left																													1	1
thyrohyoideus.right																													1	1
[truncated: 112 more columns]

## Sheet: Cynocephalus
	ethmoid	frontal.left	frontal.right	lacrimal.left	lacrimal.right	maxilla.left	maxilla.right	nasal.left	nasal.right	occipital	palatine.left	palatine.right	parietal.left	parietal.right	premaxilla.left	premaxilla.right	sphenoid	temporal.left	temporal.right	vomer	malleus.left	malleus.right	incus.left	incus.right	stapes.left	stapes.right	zygomatic.left	zygomatic.right	hyoid.bone	thyroid cartilage	arytenoid left	arytenoid right	cricoid cartilage	mandible left	mandible right	sternum	clavicle.left	clavicle.right	scapula.left	scapula.right	vertebrae	tensor.tympani.left	tensor.tympani.right	stapedius.left	stapedius.right	platysma.cervicale.left	platysma.cervicale.right	platysma.myoides.left	platysma.myoides.right
ethmoid		1	1	1	1	1	1										1			1
frontal.left	1		1	1		1		1					1				1	1									1
frontal.right	1	1			1		1		1					1			1		1									1
lacrimal.left	1	1				1
lacrimal.right	1		1				1
maxilla.left	1	1		1			1	1			1				1					1							1
maxilla.right	1		1		1	1			1			1				1				1								1
nasal.left		1				1			1						1
nasal.right			1				1	1								1
occipital													1	1			1	1	1																						1
palatine.left						1						1					1			1
palatine.right							1				1						1			1
parietal.left		1								1				1				1
parietal.right			1							1			1						1
premaxilla.left						1		1								1				1
premaxilla.right							1		1						1					1
sphenoid	1	1	1							1	1	1						1	1	1							1	1
temporal.left		1								1			1				1				1						1							1												1
temporal.right			1							1				1			1					1						1							1												1
vomer	1					1	1				1	1			1	1	1
malleus.left																		1					1																			1
malleus.right																			1					1																			1
incus.left																					1				1
incus.right																						1				1
stapes.left																							1																					1
stapes.right																								1																					1
zygomatic.left		1				1											1	1																												1
zygomatic.right			1				1										1		1																												1
hyoid.bone
thyroid cartilage																																	1
arytenoid left																																	1
arytenoid right																																	1
cricoid cartilage																														1	1	1
mandible left																		1																	1											1		1
mandible right																			1															1													1		1
sternum																																					1	1
clavicle.left																																				1			1
clavicle.right																																				1				1
scapula.left																																					1
scapula.right																																						1
vertebrae										1
tensor.tympani.left																					1
tensor.tympani.right																						1
stapedius.left																									1
stapedius.right																										1
platysma.cervicale.left																		1									1							1													1	1
platysma.cervicale.right																			1									1							1											1			1
platysma.myoides.left																																		1												1			1
platysma.myoides.right																																			1												1	1
occipitalis.left										1								1
occipitalis.right										1									1
auricularis.posterior.left										1								1
auricularis.posterior.right										1									1
sphincter.colli.profundus.left																																		1		1										1		1
sphincter.colli.profundus.right																																			1	1											1		1
zygomaticus.major.left																											1
zygomaticus.major.right																												1
zygomaticus.minor.left																											1
zygomaticus.minor.right																												1
frontalis.left
frontalis.right
auriculo-orbitalis.left
auriculo-orbitalis.right
auricularis.superior.left
auricularis.superior.right
orbicularis.oculi.left		1		1
orbicularis.oculi.right			1		1
zygomatico-orbicularis.left																		1									1
zygomatico-orbicularis.right																			1									1
zygomatico-orbicularis.left																		1									1
zygomatico-orbicularis.right																			1									1
corrugator.supercilii.left		1				1
corrugator.supercilii.right			1				1
levator.labii.superioris.alaeque.nasi.left								1
levator.labii.superioris.alaeque.nasi.right									1
buccinatorius.left						1																												1
buccinatorius.right							1																												1
levator.labii.superioris.left
levator.labii.superioris.right
nasalis.left						1		1
nasalis.right							1		1
levator.anguli.oris.facialis.left						1
levator.anguli.oris.facialis.right							1
orbicularis.oris.left						1																												1												1		1
orbicularis.oris.right							1																												1												1		1
mentalis.left																																		1
mentalis.right																																			1
mylohyoideus.left																													1					1
mylohyoideus.right																													1						1
digastricus.anterior.left																																		1
digastricus.anterior.right																																			1
tensor.veli.palatini.left											1						1	1
tensor.veli.palatini.right												1					1		1
masseter.left																		1									1							1
masseter.right																			1									1							1
temporalis.main.body.left		1											1				1	1																1
temporalis.main.body.right			1											1			1		1																1
pterygoideus.lateralis.left																	1																	1
pterygoideus.lateralis.right																	1																		1
pterygoideus.medialis.left						1					1						1																	1
pterygoideus.medialis.right							1					1					1																		1
digastricus.posterior.left																		1											1
digastricus.posterior.right																			1										1
jugulohyoideus.left																		1											1
jugulohyoideus.right																			1										1
stylopharyngeus.left																		1												1
stylopharyngeus.right																			1											1
ceratorhyoideus.left																													1
ceratohyoideus.right																													1
acromiotrapezius.left																																							1		1
acromiotrapezius.right																																								1	1
spinotrapezius.left																																							1
spinotrapezius.right																																								1	1
sternocleidomastoideus.left										1								1																		1	1
sternocleidomastoideus.right										1									1																	1		1
constrictor.pharyngis.medius.left																													1
constrictor.pharyngis.medius.right																													1
constrictor.pharyngis.inferior.left																														1			1
constrictor.pharyngis.inferior.right																														1			1
cricothyroideus.left																														1			1
cricothyroideus.right																														1			1
constrictor.pharyngis.superior.left										1	1																		1					1
constrictor.pharyngis.superior.right										1		1																	1						1
pterygopharyngeus.left																	1
pterygopharyngeus.right																	1
palatopharyngeus.left											1																			1
palatopharyngeus.right												1																		1
levator.veli.palatini.left											1							1
levator.veli.palatini.right												1							1
salpingopharyngeus.left																														1
salpingopharyngeus.right																														1
thyroarytenoideus.left																														1	1
thyroarytenoideus.right																														1		1
cricoarytenoideus.lateralis.left																															1		1
cricoarytenoideus.lateralis.right																																1	1
arytenoideus.right																															1	1
arytenoideus.right																															1	1
cricoarytenoideus.posterior.left																															1		1
cricoarytenoideus.posterior.right																																1	1
geniohyoideus.left																													1					1
geniohyoideus.right																													1						1
genioglossus.left																													1					1
genioglossus.right																													1						1
hyoglossus.left																													1	1
hyoglossus.right																													1	1
styloglossus.left																		1
styloglossus.right																			1
palatoglossus.left											1
palatoglossus.right												1
sternohyoideus.left																													1	1						1	1
sternohyoideus.right																													1	1						1		1
sternothryroideus.left																														1						1	1
sternothryroideus.right																														1						1		1
[truncated: 104 more columns]

## Sheet: Lemur
	ethmoid	frontal.left	frontal.right	lacrimal.left	lacrimal.right	maxilla.left	maxilla.right	nasal.left	nasal.right	occipital	palatine.left	palatine.right	parietal.left	parietal.right	premaxilla.left	premaxilla.right	sphenoid	temporal.left	temporal.right	vomer	malleus.left	malleus.right	incus.left	incus.right	stapes.left	stapes.right	zygomatic.left	zygomatic.right	hyoid.bone	thyroid cartilage	arytenoid left	arytenoid right	cricoid cartilage	mandible left	mandible right	sternum	clavicle.left	clavicle.right	scapula.left	scapula.right	vertebrae	tensor.tympani.left	tensor.tympani.right	stapedius.left	stapedius.right	platysma.cervicale.left	platysma.cervicale.right	platysma.myoides.left	platysma.myoides.right
ethmoid		1	1	1	1												1			1
frontal.left	1		1	1		1		1					1				1										1
frontal.right	1	1			1		1		1					1			1											1
lacrimal.left	1	1				1																					1
lacrimal.right	1		1				1																					1
maxilla.left		1		1			1	1			1				1					1							1
maxilla.right			1		1	1			1			1				1				1								1
nasal.left		1				1			1						1
nasal.right			1				1	1								1
occipital													1	1			1	1	1																						1
palatine.left						1						1					1
palatine.right							1				1						1
parietal.left		1								1				1				1
parietal.right			1							1			1						1
premaxilla.left						1		1								1				1
premaxilla.right							1		1						1					1
sphenoid	1	1	1							1	1	1						1	1	1							1	1
temporal.left										1			1				1				1						1							1
temporal.right										1				1			1					1						1							1
vomer	1					1	1								1	1	1
malleus.left																		1					1																			1
malleus.right																			1					1																			1
incus.left																					1				1
incus.right																						1				1
stapes.left																							1																					1
stapes.right																								1																					1
zygomatic.left		1		1		1											1	1
zygomatic.right			1		1		1										1		1
hyoid.bone
thyroid cartilage																																	1
arytenoid left																																	1
arytenoid right																																	1
cricoid cartilage																														1	1	1
mandible left																		1																	1											1		1
mandible right																			1															1													1		1
sternum																																					1	1
clavicle.left																																				1			1
clavicle.right																																				1				1
scapula.left																																					1
scapula.right																																						1
vertebrae										1
tensor.tympani.left																					1
tensor.tympani.right																						1
stapedius.left																									1
stapedius.right																										1
platysma.cervicale.left																																		1													1	1
platysma.cervicale.right																																			1											1			1
platysma.myoides.left																																		1												1			1
platysma.myoides.right																																			1												1	1
occipitalis.left										1								1
occipitalis.right										1									1
mandibulo-auricularis.left																																		1
mandibulo-auricularis.right																																			1
auricularis.posterior.left																		1
auricularis.posterior.right																			1
sphincter.colli.profundus.left																																		1		1										1		1
sphincter.colli.profundus.right																																			1	1											1		1
zygomaticus.major.left																											1																					1
zygomaticus..major.right																												1																					1
zygomaticus.minor.left																											1
zygomaticus..minor.right																												1
frontalis.left
frontalis.right
auriculo-orbitalis.left
auriculo-orbitalis.right
auricularis.superior.left
auricularis.superior.right
orbicularis.oculi.left		1		1																							1
orbicularis.oculi.right			1		1																							1
depressor.supercilii.left		1				1
depressor.supercilii.right			1				1
corrugator.supercilii.left		1				1
corrugator.supercilii.right			1				1
levator.labii.superioris.alaeque.nasi.left		1						1
levator.labii.superioris.alaeque.nasi.right			1						1
buccinatorius.left						1																												1
buccinatorius.right							1																												1
levator.labii.superioris.left						1
levator.labii.superioris.right							1
nasalis.left						1		1
nasalis.right							1		1
levator.anguli.oris.facialis.left						1
levator.anguli.oris.facialis.right							1
orbicularis.oris.left						1																												1												1		1
orbicularis.oris.right							1																												1												1		1
mentalis.left																																		1
mentalis.right																																			1
mylohyoideus.left																													1					1
mylohyoideus.right																													1						1
digastricus.anterior.left																																		1
digastricus.anterior.right																																			1
tensor.veli.palatini.left											1						1	1
tensor.veli.palatini.right												1					1		1
masseter.left																		1									1							1
masseter.right																			1									1							1
temporalis.main.body.left		1											1				1	1																1
temporalis.main.body.right			1											1			1		1																1
pterygoideus.lateralis.left																	1																	1
pterygoideus.lateralis.right																	1																		1
pterygoideus.medialis.left						1						1					1																	1
pterygoideus.medialis.right							1						1				1																		1
stylohyoideus.left																		1											1
stylohyoideus.right																			1										1
digastricus.posterior.left																		1											1
digastricus.posterior.right																			1										1
jugulohyoideus.left																		1											1
jugulohyoideus.right																			1										1
stylopharyngeus.left																		1												1
stylopharyngeus.right																			1											1
ceratohyoideus.left																													1
ceratohyoideus.right																													1
trapezius.left																																							1		1
trapezius.right																																								1	1
sternocleidomastoideus.left										1								1																		1	1
sternocleidomastoideus.right										1									1																	1		1
constrictor.pharyngis.medius.left																													1
constrictor.pharyngis.medius.right																													1
constrictor.pharyngis.inferior.left																														1			1
constrictor.pharyngis.inferior.right																														1			1
cricothyroideus.left																														1			1
cricothyroideus.right																														1			1
constrictor.pharyngis.superior.left										1	1						1
constrictor.pharyngis.superior.right										1		1					1
palatopharyngeus.left											1																			1
palatopharyngeus.right												1																		1
levator.veli.palatini.left											1							1
levator.veli.palatini.right												1							1
thyroarytenoideus.left																														1	1
thyroarytenoideus.right																														1		1
cricoarytenoideus.lateralis.left																															1		1
cricoarytenoideus.lateralis.right																																1	1
arytenoideus.right																															1	1
arytenoideus.right																															1	1
cricoarytenoideus.posterior.left																															1		1
cricoarytenoideus.posterior.right																																1	1
geniohyoideus.left																													1					1
geniohyoideus.right																													1						1
genioglossus.left																													1					1
genioglossus.right																													1						1
hyoglossus.left																													1
hyoglossus.right																													1
styloglossus.left																													1
styloglossus.right																													1
sternohyoideus.left																													1							1
sternohyoideus.right																													1							1
omohyoideus.left																													1										1
omohyoideus.right																													1											1
sternothryroideus.left																														1						1
sternothryroideus.right																														1						1
thyrohyoideus.left																													1	1
thyrohyoideus.right																													1	1
[truncated: 102 more columns]

## Sheet: Propithecus
	ethmoid	frontal.left	frontal.right	lacrimal.left	lacrimal.right	maxilla.left	maxilla.right	nasal.left	nasal.right	occipital	palatine.left	palatine.right	parietal.left	parietal.right	premaxilla.left	premaxilla.right	sphenoid	temporal.left	temporal.right	vomer	malleus.left	malleus.right	incus.left	incus.right	stapes.left	stapes.right	zygomatic.left	zygomatic.right	hyoid.bone	thyroid cartilage	arytenoid left	arytenoid right	cricoid cartilage	mandible	sternum	clavicle.left	clavicle.right	scapula.left	scapula.right	vertebrae	tensor.tympani.left	tensor.tympani.right	stapedius.left	stapedius.right	platysma.cervicale.left	platysma.cervicale.right	platysma.myoides.left	platysma.myoides.right	occipitalis.left
ethmoid		1	1	1	1												1			1
frontal.left	1		1	1		1		1					1				1										1
frontal.right	1	1			1		1		1					1			1											1
lacrimal.left	1	1				1																					1
lacrimal.right	1		1				1																					1
maxilla.left		1		1			1	1			1				1					1							1
maxilla.right			1		1	1			1			1				1				1								1
nasal.left		1				1			1
nasal.right			1				1	1
occipital													1	1			1	1	1																					1									1
palatine.left						1						1					1
palatine.right							1				1						1
parietal.left		1								1				1				1
parietal.right			1							1			1						1
premaxilla.left						1										1				1
premaxilla.right							1								1					1
sphenoid	1	1	1							1	1	1						1	1	1							1	1
temporal.left										1			1				1				1						1							1															1
temporal.right										1				1			1					1						1						1
vomer	1					1	1								1	1	1
malleus.left																		1					1																		1
malleus.right																			1					1																		1
incus.left																					1				1
incus.right																						1				1
stapes.left																							1																				1
stapes.right																								1																				1
zygomatic.left		1		1		1											1	1
zygomatic.right			1		1		1										1		1
hyoid.bone
thyroid cartilage																																	1
arytenoid left																																	1
arytenoid right																																	1
cricoid cartilage																														1	1	1
mandible																		1	1																										1	1	1	1
sternum																																				1	1
clavicle.left																																			1			1
clavicle.right																																			1				1
scapula.left																																				1
scapula.right																																					1
vertebrae										1
tensor.tympani.left																					1
tensor.tympani.right																						1
stapedius.left																									1
stapedius.right																										1
platysma.cervicale.left																																		1												1	1
platysma.cervicale.right																																		1											1			1
platysma.myoides.left																																		1											1			1
platysma.myoides.right																																		1												1	1
occipitalis.left										1								1
occipitalis.right										1									1																														1
mandibulo-auricularis.left																																		1
mandibulo-auricularis.right																																		1
auricularis.posterior.left										1								1
auricularis.posterior.right										1									1
zygomaticus.major.left																											1
zygomaticus..major.right																												1
zygomaticus.minor.left																											1
zygomaticus..minor.right																												1
frontalis.left																																																	1
frontalis.right
auriculo-orbitalis.left
auriculo-orbitalis.right
auricularis.superior.left
auricularis.superior.right
orbicularis.oculi.left		1		1
orbicularis.oculi.right			1		1
depressor.supercilii.left		1				1
depressor.supercilii.right			1				1
corrugator.supercilii.left		1
corrugator.supercilii.right			1
levator.labii.superioris.alaeque.nasi.left		1						1
levator.labii.superioris.alaeque.nasi.right			1						1
buccinatorius.left						1																												1
buccinatorius.right							1																											1
levator.labii.superioris.left						1
levator.labii.superioris.right							1
nasalis.left						1		1
nasalis.right							1		1
levator.anguli.oris.facialis.left						1
levator.anguli.oris.facialis.right							1
orbicularis.oris.left						1																												1											1		1
orbicularis.oris.right							1																											1												1		1
mentalis.left																																		1
mentalis.right																																		1
mylohyoideus.left																													1					1
mylohyoideus.right																													1					1
digastricus.anterior.left																																		1
digastricus.anterior.right																																		1
tensor.veli.palatini.left											1						1
tensor.veli.palatini.right												1					1
masseter.left																		1									1							1
masseter.right																			1									1						1
temporalis.main.body.left		1											1				1	1																1
temporalis.main.body.right			1											1			1		1															1
pterygoideus.lateralis.left																	1																	1
pterygoideus.lateralis.right																	1																	1
pterygoideus.medialis.left						1					1						1																	1
pterygoideus.medialis.right							1					1					1																	1
stylohyoideus.left																		1											1
stylohyoideus.right																			1										1
digastricus.posterior.left																		1
digastricus.posterior.right																			1
jugulohyoideus.right																		1											1
jugulohyoideus.left																			1										1
stylopharyngeus.left																		1												1
stylopharyngeus.right																			1											1
ceratohyoideus.left																													1
ceratohyoideus.right																													1
trapezius.left																																				1		1		1
trapezius.right																																					1		1	1
sternocleidomastoideus.left										1								1																	1	1
sternocleidomastoideus.right										1									1																1		1
constrictor.pharyngis.medius.left																													1
constrictor.pharyngis.medius.right																													1
constrictor.pharyngis.inferior.left										1																				1			1
constrictor.pharyngis.inferior.right										1																				1			1
cricothyroideus.left																														1			1
cricothyroideus.right																														1			1
constrictor.pharyngis.superior.left										1	1						1																	1
constrictor.pharyngis.superior.right										1		1					1																	1
palatopharyngeus.left											1																			1
palatopharyngeus.right												1																		1
levator.veli.palatini.left											1
levator.veli.palatini.right												1
thyroarytenoideus.left																														1	1
thyroarytenoideus.right																														1		1
cricoarytenoideus.lateralis.left																															1		1
cricoarytenoideus.lateralis.right																																1	1
arytenoideus.right																															1	1
arytenoideus.right																															1	1
cricoarytenoideus.posterior.left																															1		1
cricoarytenoideus.posterior.right																																1	1
geniohyoideus.left																													1					1
geniohyoideus.right																													1					1
genioglossus.left																													1					1
genioglossus.right																													1					1
hyoglossus.left																													1
hyoglossus.right																													1
styloglossus.left																		1											1
styloglossus.right																			1										1
sternohyoideus.left																													1						1
sternohyoideus.right																													1						1
omohyoideus.left																													1									1
omohyoideus.right																													1										1
sternothryroideus.left																														1					1
sternothryroideus.right																														1					1
thyrohyoideus.left																													1	1
thyrohyoideus.right																													1	1
[truncated: 99 more columns]

## Sheet: Loris
	ethmoid	frontal.left	frontal.right	lacrimal.left	lacrimal.right	maxilla.left	maxilla.right	nasal.left	nasal.right	occipital	palatine.left	palatine.right	parietal.left	parietal.right	premaxilla.left	premaxilla.right	sphenoid	temporal.left	temporal.right	vomer	malleus.left	malleus.right	incus.left	incus.right	stapes.left	stapes.right	zygomatic.left	zygomatic.right	hyoid.bone	thyroid cartilage	arytenoid left	arytenoid right	cricoid cartilage	mandible left	mandible right	sternum	clavicle.left	clavicle.right	scapula.left	scapula.right	vertebrae	tensor.tympani.left	tensor.tympani.right	stapedius.left	stapedius.right	platysma.cervicale.left	platysma.cervicale.right	platysma.myoides.left	platysma.myoides.right
ethmoid		1	1	1	1	1	1				1	1					1			1
frontal.left	1		1	1		1		1					1				1										1
frontal.right	1	1			1		1		1					1			1											1
lacrimal.left	1	1				1																					1
lacrimal.right	1		1				1																					1
maxilla.left	1	1		1			1	1			1				1					1							1
maxilla.right	1		1		1	1			1			1				1				1								1
nasal.left		1				1			1						1
nasal.right			1				1	1								1
occipital													1	1			1	1	1																						1
palatine.left	1					1						1					1			1
palatine.right	1						1				1						1			1
parietal.left		1								1				1				1
parietal.right			1							1			1						1
premaxilla.left						1		1								1				1
premaxilla.right							1		1						1					1
sphenoid	1	1	1							1	1	1						1	1	1							1	1
temporal.left										1			1				1				1						1							1
temporal.right										1				1			1					1						1							1
vomer	1					1	1				1	1			1	1	1
malleus.left																		1					1																			1
malleus.right																			1					1																			1
incus.left																					1				1
incus.right																						1				1
stapes.left																							1																					1
stapes.right																								1																					1
zygomatic.left		1		1		1											1	1
zygomatic.right			1		1		1										1		1
hyoid.bone
thyroid cartilage																																	1
arytenoid left																																	1
arytenoid right																																	1
cricoid cartilage																														1	1	1
mandible left																		1																	1											1		1
mandible right																			1															1													1		1
sternum																																					1	1
clavicle.left																																				1			1
clavicle.right																																				1				1
scapula.left																																					1
scapula.right																																						1
vertebrae										1
tensor.tympani.left																					1
tensor.tympani.right																						1
stapedius.left																									1
stapedius.right																										1
platysma.cervicale.left																																		1													1	1
platysma.cervicale.right																																			1											1			1
platysma.myoides.left																																		1												1			1
platysma.myoides.right																																			1												1	1
occipitalis.left										1								1
occipitalis.right										1									1
auricularis.posterior.left										1								1
auricularis.posterior.right										1									1
mandibulo-auricularis.left																																		1
mandibulo-auricularis.right																																			1
sphincter.colli.profundus.left																																		1		1										1		1
sphincter.colli.profundus.right																																			1	1											1		1
zygomaticus.major.left																											1
zygomaticus..major.right																												1
zygomaticus.minor.left																											1
zygomaticus..minor.right																												1
frontalis.left
frontalis.right
auriculo-orbitalis.left
auriculo-orbitalis.right
auricularis.superior.left
auricularis.superior.right
orbicularis.oculi.left		1		1																																												1
orbicularis.oculi.right			1		1																																												1
depressor.supercilii.left						1
depressor.supercilii.right							1
corrugator.supercilii.left		1
corrugator.supercilii.right			1
levator.labii.superioris.alaeque.nasi.left		1						1
levator.labii.superioris.alaeque.nasi.right			1						1
buccinatorius.left						1																												1
buccinatorius.right							1																												1
levator.labii.superioris.left						1
levator.labii.superioris.right							1
nasalis.left						1		1
nasalis.right							1		1
levator.anguli.oris.facialis.left						1
levator.anguli.oris.facialis.right							1
orbicularis.oris.left						1																												1												1		1
orbicularis.oris.right							1																												1												1		1
mentalis.left																																		1
mentalis.right																																			1
mylohyoideus.left																													1					1
mylohyoideus.right																													1						1
digastricus.anterior.left																																		1
digastricus.anterior.right																																			1
tensor.veli.palatini.left											1						1	1
tensor.veli.palatini.right												1					1		1
masseter.left																		1									1							1
masseter.right																			1									1							1
temporalis.main.body.left		1											1				1	1																1
temporalis.main.body.right			1											1			1		1																1
pterygoideus.lateralis.left																	1																	1
pterygoideus.lateralis.right																	1																		1
pterygoideus.medialis.left						1						1					1																	1
pterygoideus.medialis.right							1						1				1																		1
stylohyoideus.left																		1											1
stylohyoideus.right																			1										1
digastricus.posterior.left																		1
digastricus.posterior.right																			1
jugulohyoideus.left																		1											1
jugulohyoideus.right																			1										1
stylopharyngeus.left																		1												1
stylopharyngeus.right																			1											1
trapezius.left										1																											1		1		1
trapezius.right										1																												1		1	1
sternocleidomastoideus.left																		1																		1	1
sternocleidomastoideus.right																			1																	1		1
constrictor.pharyngis.medius.left										1																			1
constrictor.pharyngis.medius.right										1																			1
constrictor.pharyngis.inferior.left										1																				1			1
constrictor.pharyngis.inferior.right										1																				1			1
cricothyroideus.left																														1			1
cricothyroideus.right																														1			1
constrictor.pharyngis.superior.left										1							1																	1
constrictor.pharyngis.superior.right										1							1																		1
palatopharyngeus.left											1																			1
palatopharyngeus.right												1																		1
levator.veli.palatini.left											1							1
levator.veli.palatini.right												1							1
thyroarytenoideus.left																														1	1
thyroarytenoideus.right																														1		1
cricoarytenoideus.lateralis.left																															1		1
cricoarytenoideus.lateralis.right																																1	1
arytenoideus.right																															1	1
arytenoideus.right																															1	1
cricoarytenoideus.posterior.left																															1		1
cricoarytenoideus.posterior.right																																1	1
geniohyoideus.left																													1					1
geniohyoideus.right																													1						1
genioglossus.left																													1					1
genioglossus.right																													1						1
hyoglossus.left																													1
hyoglossus.right																													1
styloglossus.left																		1
styloglossus.right																			1
sternohyoideus.left																													1							1
sternohyoideus.right																													1							1
omohyoideus.left																													1										1
omohyoideus.right																													1											1
sternothryroideus.left																														1						1
sternothryroideus.right																														1						1
thyrohyoideus.left																													1	1
thyrohyoideus.right																													1	1
[truncated: 100 more columns]

## Sheet: Nycticebus
	ethmoid	frontal.left	frontal.right	lacrimal.left	lacrimal.right	maxilla.left	maxilla.right	nasal.left	nasal.right	occipital	palatine.left	palatine.right	parietal.left	parietal.right	premaxilla.left	premaxilla.right	sphenoid	temporal.left	temporal.right	vomer	malleus.left	malleus.right	incus.left	incus.right	stapes.left	stapes.right	zygomatic.left	zygomatic.right	hyoid.bone	thyroid cartilage	arytenoid left	arytenoid right	cricoid cartilage	mandible left	mandible right	sternum	clavicle.left	clavicle.right	scapula.left	scapula.right	vertebrae	tensor.tympani.left	tensor.tympani.right	stapedius.left	stapedius.right	platysma.cervicale.left	platysma.cervicale.right	platysma.myoides.left	platysma.myoides.right
ethmoid		1	1	1	1	1	1				1	1					1			1
frontal.left	1		1	1		1		1					1				1										1
frontal.right	1	1			1		1		1					1			1											1
lacrimal.left	1	1				1																					1
lacrimal.right	1		1				1																					1
maxilla.left	1	1		1			1	1			1				1					1							1
maxilla.right	1		1		1	1			1			1				1				1								1
nasal.left		1				1			1						1
nasal.right			1				1	1								1
occipital													1	1			1	1	1																						1
palatine.left	1					1						1					1			1
palatine.right	1						1				1						1			1
parietal.left		1								1				1				1
parietal.right			1							1			1						1
premaxilla.left						1		1								1				1
premaxilla.right							1		1						1					1
sphenoid	1	1	1							1	1	1						1	1	1							1	1
temporal.left										1			1				1				1						1							1
temporal.right										1				1			1					1						1							1
vomer	1					1	1				1	1			1	1	1
malleus.left																		1					1																			1
malleus.right																			1					1																			1
incus.left																					1				1
incus.right																						1				1
stapes.left																							1																					1
stapes.right																								1																					1
zygomatic.left		1		1		1											1	1
zygomatic.right			1		1		1										1		1
hyoid.bone
thyroid cartilage																																	1
arytenoid left																																	1
arytenoid right																																	1
cricoid cartilage																														1	1	1
mandible left																		1																	1											1		1
mandible right																			1															1													1		1
sternum																																					1	1
clavicle.left																																				1			1
clavicle.right																																				1				1
scapula.left																																					1
scapula.right																																						1
vertebrae										1
tensor.tympani.left																					1
tensor.tympani.right																						1
stapedius.left																									1
stapedius.right																										1
platysma.cervicale.left																																		1													1	1
platysma.cervicale.right																																			1											1			1
platysma.myoides.left																																		1												1			1
platysma.myoides.right																																			1												1	1
occipitalis.left										1								1
occipitalis.right										1									1
auricularis.posterior.left										1								1
auricularis.posterior.right										1									1
mandibulo-auricularis.left																																		1
mandibulo-auricularis.right																																			1
sphincter.colli.profundus.left																																		1		1										1		1
sphincter.colli.profundus.right																																			1	1											1		1
zygomaticus.major.left																											1
zygomaticus..major.right																												1
zygomaticus.minor.left																											1
zygomaticus..minor.right																												1
frontalis.left
frontalis.right
auriculo-orbitalis.left
auriculo-orbitalis.right
auricularis.superior.left
auricularis.superior.right
orbicularis.oculi.left		1		1																																												1
orbicularis.oculi.right			1		1																																												1
depressor.supercilii.left						1
depressor.supercilii.right							1
corrugator.supercilii.left		1
corrugator.supercilii.right			1
levator.labii.superioris.alaeque.nasi.left		1						1
levator.labii.superioris.alaeque.nasi.right			1						1
buccinatorius.left						1																												1
buccinatorius.right							1																												1
levator.labii.superioris.left						1
levator.labii.superioris.right							1
nasalis.left						1		1
nasalis.right							1		1
levator.anguli.oris.facialis.left						1
levator.anguli.oris.facialis.right							1
orbicularis.oris.left						1																												1												1		1
orbicularis.oris.right							1																												1												1		1
mentalis.left																																		1
mentalis.right																																			1
mylohyoideus.left																													1					1
mylohyoideus.right																													1						1
digastricus.anterior.left																																		1
digastricus.anterior.right																																			1
tensor.veli.palatini.left											1						1	1
tensor.veli.palatini.right												1					1		1
masseter.left																		1									1							1
masseter.right																			1									1							1
temporalis.main.body.left		1											1				1	1																1
temporalis.main.body.right			1											1			1		1																1
pterygoideus.lateralis.left																	1																	1
pterygoideus.lateralis.right																	1																		1
pterygoideus.medialis.left						1						1					1																	1
pterygoideus.medialis.right							1						1				1																		1
stylohyoideus.left																		1											1
stylohyoideus.right																			1										1
digastricus.posterior.left																		1
digastricus.posterior.right																			1
jugulohyoideus.left																		1											1
jugulohyoideus.right																			1										1
stylopharyngeus.left																		1												1
stylopharyngeus.right																			1											1
trapezius.left										1																											1		1		1
trapezius.right										1																												1		1	1
sternocleidomastoideus.left																		1																		1	1
sternocleidomastoideus.right																			1																	1		1
constrictor.pharyngis.medius.left										1																			1
constrictor.pharyngis.medius.right										1																			1
constrictor.pharyngis.inferior.left										1																				1			1
constrictor.pharyngis.inferior.right										1																				1			1
cricothyroideus.left																														1			1
cricothyroideus.right																														1			1
constrictor.pharyngis.superior.left										1							1																	1
constrictor.pharyngis.superior.right										1							1																		1
palatopharyngeus.left											1																			1
palatopharyngeus.right												1																		1
levator.veli.palatini.left											1							1
levator.veli.palatini.right												1							1
thyroarytenoideus.left																														1	1
thyroarytenoideus.right																														1		1
cricoarytenoideus.lateralis.left																															1		1
cricoarytenoideus.lateralis.right																																1	1
arytenoideus.right																															1	1
arytenoideus.right																															1	1
cricoarytenoideus.posterior.left																															1		1
cricoarytenoideus.posterior.right																																1	1
geniohyoideus.left																													1					1
geniohyoideus.right																													1						1
genioglossus.left																													1					1
genioglossus.right																													1						1
hyoglossus.left																													1
hyoglossus.right																													1
styloglossus.left																		1
styloglossus.right																			1
sternohyoideus.left																													1							1
sternohyoideus.right																													1							1
omohyoideus.left																													1										1
omohyoideus.right																													1											1
sternothryroideus.left																														1						1
sternothryroideus.right																														1						1
thyrohyoideus.left																													1	1
thyrohyoideus.right																													1	1
[truncated: 100 more columns]

## Sheet: Tarsius
	ethmoid	frontal	lacrimal.left	lacrimal.right	maxilla.left	maxilla.right	nasal.left	nasal.right	occipital	palatine.left	palatine.right	parietal.left	parietal.right	premaxilla.left	premaxilla.right	sphenoid	temporal.left	temporal.right	vomer	malleus.left	malleus.right	incus.left	incus.right	stapes.left	stapes.right	zygomatic.left	zygomatic.right	hyoid.bone	thyroid cartilage	arytenoid left	arytenoid right	cricoid cartilage	mandible	sternum	clavicle.left	clavicle.right	scapula.left	scapula.right	vertebrae	tensor.tympani.left	tensor.tympani.right	stapedius.left	stapedius.right	platysma.cervicale.left	platysma.cervicale.right	platysma.myoides.left	platysma.myoides.right	occipitalis.left	occipitalis.right
ethmoid		1	1	1	1	1										1			1
frontal	1		1	1	1	1	1	1				1	1			1	1	1								1	1
lacrimal.left	1	1			1
lacrimal.right	1	1				1
maxilla.left	1	1	1			1	1			1				1					1							1
maxilla.right	1	1		1	1			1			1				1				1								1
nasal.left		1			1			1						1
nasal.right		1				1	1								1
occipital												1	1			1	1	1																					1					1	1			1	1
palatine.left					1						1					1			1
palatine.right						1				1						1			1
parietal.left		1							1				1			1	1
parietal.right		1							1			1				1		1
premaxilla.left					1		1								1
premaxilla.right						1		1						1
sphenoid	1	1							1	1	1	1	1				1	1	1							1	1
temporal.left		1							1			1				1				1						1							1															1
temporal.right		1							1				1			1					1						1						1																1
vomer	1				1	1				1	1					1
malleus.left																	1					1																		1
malleus.right																		1					1																		1
incus.left																				1				1
incus.right																					1				1
stapes.left																						1																				1
stapes.right																							1																				1
zygomatic.left		1			1											1	1
zygomatic.right		1				1										1		1
hyoid.bone
thyroid cartilage																																1
arytenoid left																																1
arytenoid right																																1
cricoid cartilage																													1	1	1
mandible																	1	1																										1	1	1	1
sternum																																			1	1
clavicle.left																																		1			1
clavicle.right																																		1				1
scapula.left																																			1									1
scapula.right																																				1									1
vertebrae									1																																			1	1
tensor.tympani.left																				1
tensor.tympani.right																					1
stapedius.left																								1
stapedius.right																									1
platysma.cervicale.left									1																								1				1		1						1	1
platysma.cervicale.right									1																								1					1	1					1			1
platysma.myoides.left																																	1											1			1
platysma.myoides.right																																	1												1	1
occipitalis.left									1								1
occipitalis.right									1									1
auricularis.posterior.left									1								1																															1
auricularis.posterior.right									1									1																															1
sphincter.colli.profundus.left																																	1	1										1
sphincter.colli.profundus.right																																	1	1											1
zygomaticus.major.left																										1																		1
zygomaticus..major.right																											1																		1
zygomaticus.minor.left																										1
zygomaticus..minor.right																											1
frontalis.left																																																1
frontalis.right																																																	1
auriculo-orbitalis.left
auriculo-orbitalis.right
sphincter.colli.profundus.left																																	1	1										1		1
sphincter.colli.profundus.right																																	1	1											1		1
zygomatico-auricularis.right																	1
zygomatico-auricularis.left																		1
auricularis.superior.left
auricularis.superior.right
orbicularis.oculi.left		1	1																							1																						1
orbicularis.oculi.right		1		1																							1																						1
depressor.supercilii.left		1			1
depressor.supercilii.right		1				1
corrugator.supercilii.left		1
corrugator.supercilii.right		1
levator.labii.superioris.alaeque.nasi.left		1					1
levator.labii.superioris.alaeque.nasi.right		1						1
buccinatorius.left					1																					1							1
buccinatorius.right						1																					1						1
levator.labii.superioris.left					1		1
levator.labii.superioris.right						1		1
nasalis.left					1		1
nasalis.right						1		1
levator.anguli.oris.facialis.left					1
levator.anguli.oris.facialis.right						1
orbicularis.oris.left					1																												1											1		1
orbicularis.oris.right						1																											1												1		1
mentalis.left																																	1
mentalis.right																																	1
mylohyoideus.left																												1					1
mylohyoideus.right																												1					1
digastricus.anterior.left																												1					1
digastricus.anterior.right																												1					1
tensor.veli.palatini.left										1						1	1
tensor.veli.palatini.right											1					1		1
masseter.left																	1									1							1
masseter.right																		1									1						1
temporalis.main.body.left		1							1			1				1	1																1
temporalis.main.body.right		1							1				1			1		1															1
pterygoideus.lateralis.left	1															1																	1
pterygoideus.lateralis.right	1															1																	1
pterygoideus.medialis.left				1												1																	1
pterygoideus.medialis.right					1											1																	1
stylohyoideus.left																	1											1
stylohyoideus.right																		1										1
digastricus.posterior.left																	1
digastricus.posterior.right																		1
stylopharyngeus.left																	1												1
stylopharyngeus.right																		1											1
ceratohyoideus.left																												1
ceratohyoideus.right																												1
acromiotrapezius.left																																					1		1
acromiotrapezius.right																																						1	1
spinotrapezius.left																																					1		1
spinotrapezius.right																																						1	1
sternocleidomastoideus.left									1								1																	1	1
sternocleidomastoideus.right									1									1																1		1
constrictor.pharyngis.medius.left																												1
constrictor.pharyngis.medius.right																												1
constrictor.pharyngis.inferior.left									1																				1			1
constrictor.pharyngis.inferior.right									1																				1			1
cricothyroideus.left																													1			1
cricothyroideus.right																													1			1
constrictor.pharyngis.superior.left									1	1						1																	1
constrictor.pharyngis.superior.right									1		1					1																	1
palatopharyngeus.left										1																			1
palatopharyngeus.right											1																		1
musculus.uvulae.left										1
musculus.uvulae.right											1
levator.veli.palatini.left										1							1
levator.veli.palatini.right											1							1
thyroarytenoideus.left																													1	1
thyroarytenoideus.right																													1		1
cricoarytenoideus.lateralis.left																														1		1
cricoarytenoideus.lateralis.right																															1	1
arytenoideus.right																														1	1
arytenoideus.right																														1	1
cricoarytenoideus.posterior.left																														1		1
cricoarytenoideus.posterior.right																															1	1
geniohyoideus.left																												1					1
geniohyoideus.right																												1					1
genioglossus.left																																	1
genioglossus.right																																	1
hyoglossus.left																												1
hyoglossus.right																												1
styloglossus.left																	1
styloglossus.right																		1
sternohyoideus.left																												1						1
sternohyoideus.right																												1						1
omohyoideus.left																												1									1
omohyoideus.right																												1										1
sternothryroideus.left																												1	1					1
sternothryroideus.right																												1	1					1
thyrohyoideus.left																												1	1
thyrohyoideus.right																												1	1
[truncated: 104 more columns]

## Sheet: Callithrix
	ethmoid	frontal	lacrimal.left	lacrimal.right	maxilla.left	maxilla.right	nasal.left	nasal.right	occipital	palatine.left	palatine.right	parietal.left	parietal.right	premaxilla.left	premaxilla.right	sphenoid	temporal.left	temporal.right	vomer	malleus.left	malleus.right	incus.left	incus.right	stapes.left	stapes.right	zygomatic.left	zygomatic.right	hyoid.bone	thyroid cartilage	arytenoid left	arytenoid right	cricoid cartilage	mandible	sternum	clavicle.left	clavicle.right	scapula.left	scapula.right	vertebrae	tensor.tympani.left	tensor.tympani.right	stapedius.left	stapedius.right	platysma.cervicale.left	platysma.cervicale.right	platysma.myoides.left	platysma.myoides.right	occipitalis.left	occipitalis.right
ethmoid		1	1	1												1			1
frontal	1		1	1	1	1	1	1				1	1			1										1	1
lacrimal.left	1	1			1
lacrimal.right	1	1				1
maxilla.left		1	1			1	1			1				1					1							1
maxilla.right		1		1	1			1			1				1				1								1
nasal.left		1			1			1						1
nasal.right		1				1	1								1
occipital												1	1			1	1	1																					1									1	1
palatine.left					1						1					1			1
palatine.right						1				1						1			1
parietal.left		1							1				1			1	1									1
parietal.right		1							1			1				1		1									1
premaxilla.left					1		1								1				1
premaxilla.right						1		1						1					1
sphenoid	1	1							1	1	1	1	1				1	1	1							1	1
temporal.left									1			1				1				1						1							1															1
temporal.right									1				1			1					1						1						1																1
vomer	1				1	1				1	1			1	1	1
malleus.left																	1					1																		1
malleus.right																		1					1																		1
incus.left																				1				1
incus.right																					1				1
stapes.left																						1																				1
stapes.right																							1																				1
zygomatic.left		1			1							1				1	1
zygomatic.right		1				1							1			1		1
hyoid.bone
thyroid cartilage																																1
arytenoid left																																1
arytenoid right																																1
cricoid cartilage																													1	1	1
mandible																	1	1																										1	1	1	1
sternum																																			1	1
clavicle.left																																		1			1							1		1
clavicle.right																																		1				1							1		1
scapula.left																																			1
scapula.right																																				1
vertebrae									1
tensor.tympani.left																				1
tensor.tympani.right																					1
stapedius.left																								1
stapedius.right																									1
platysma.cervicale.left																																	1		1										1	1
platysma.cervicale.right																																	1			1								1			1
platysma.myoides.left																																	1		1									1			1
platysma.myoides.right																																	1			1									1	1
occipitalis.left									1								1																																1
occipitalis.right									1									1																														1
auricularis.posterior.left									1								1
auricularis.posterior.right									1									1
spincter.colli.profundus.left																																	1	1										1		1
sphincter.colli.profundus.right																																	1	1											1		1
zygomaticus.left																	1									1
zygomaticus.right																		1									1
frontalis.left																																																1
frontalis.right																																																	1
auriculo-orbitalis.left		1
auriculo-orbitalis.right		1
auricularis.superior.left
auricularis.superior.right
orbicularis.oculi.left		1	1																							1
orbicularis.oculi.right		1		1																							1
depressor.supercilii.left		1			1
depressor.supercilii.right		1				1
corrugator.supercilii.left		1
corrugator.supercilii.right		1
levator.labii.superioris.alaeque.nasi.left		1
levator.labii.superioris.alaeque.nasi.right		1					1
procerus.left							1
procerus.right								1
buccinatorius.left					1																												1
buccinatorius.right						1																											1
levator.labii.superioris.left
levator.labii.superioris.right
nasalis.left					1		1
nasalis.right						1		1
levator.anguli.oris.facialis.left					1
levator.anguli.oris.facialis.right						1
orbicularis.oris.left					1																												1											1		1
orbicularis.oris.right						1																											1												1		1
mentalis.left																																	1
mentalis.right																																	1
mylohyoideus.left																												1					1
mylohyoideus.right																												1					1
digastricus.anterior.left																												1					1
digastricus.anterior.right																												1					1
tensor.veli.palatini.left										1						1	1
tensor.veli.palatini.right											1					1		1
masseter.left																	1									1							1
masseter.right																		1									1						1
temporalis.main.body.left		1										1				1	1																1
temporalis.main.body.right		1											1			1		1															1
pterygoideus.lateralis.left																1																	1
pterygoideus.lateralis.right																1																	1
pterygoideus.medialis.left					1					1						1																	1
pterygoideus.medialis.right						1					1					1																	1
digastricus.posterior.left																	1											1
digastricus.posterior.right																		1										1
stylopharyngeus.left																	1											1	1
stylopharyngeus.right																		1										1	1
ceratohyoideus.left																												1
ceratohyoideus.right																												1
trapezius.left																																					1		1
trapezius.right																																						1	1
sternocleidomastoideus.left									1								1																	1	1
sternocleidomastoideus.right									1									1																1		1
constrictor.pharyngis.medius.left																												1
constrictor.pharyngis.medius.right																												1
constrictor.pharyngis.inferior.left																													1			1
constrictor.pharyngis.inferior.right																													1			1
cricothyroideus.left																													1			1
cricothyroideus.right																													1			1
constrictor.pharyngis.superior.left									1	1						1																	1
constrictor.pharyngis.superior.right									1		1					1																	1
palatopharyngeus.left										1																			1
palatopharyngeus.right											1																		1
levator.veli.palatini.left										1							1
levator.veli.palatini.right											1							1
thyroarytenoideus.left																													1	1
thyroarytenoideus.right																													1		1
cricoarytenoideus.lateralis.left																														1		1
cricoarytenoideus.lateralis.right																															1	1
arytenoideus.right																														1	1
arytenoideus.right																														1	1
cricoarytenoideus.posterior.left																														1		1
cricoarytenoideus.posterior.right																															1	1
geniohyoideus.left																												1					1
geniohyoideus.right																												1					1
genioglossus.left																												1					1
genioglossus.right																												1					1
hyoglossus.left																												1					1
hyoglossus.right																												1					1
styloglossus.left																	1
styloglossus.right																		1
sternohyoideus.left																												1						1
sternohyoideus.right																												1						1
omohyoideus.left																												1									1
omohyoideus.right																												1										1
sternothryroideus.left																													1					1
sternothryroideus.right																													1					1
thyrohyoideus.left																												1	1
thyrohyoideus.right																												1	1
[truncated: 94 more columns]

## Sheet: Saimiri
	ethmoid	frontal	lacrimal.left	lacrimal.right	maxilla.left	maxilla.right	nasal.left	nasal.right	occipital	palatine.left	palatine.right	parietal.left	parietal.right	premaxilla.left	premaxilla.right	sphenoid	temporal.left	temporal.right	vomer	malleus.left	malleus.right	incus.left	incus.right	stapes.left	stapes.right	zygomatic.left	zygomatic.right	hyoid.bone	thyroid cartilage	arytenoid left	arytenoid right	cricoid cartilage	mandible	sternum	clavicle.left	clavicle.right	scapula.left	scapula.right	vertebrae	tensor.tympani.left	tensor.tympani.right	stapedius.left	stapedius.right	platysma.cervicale.left	platysma.cervicale.right	platysma.myoides.left	platysma.myoides.right	occipitalis.left	occipitalis.right
ethmoid		1	1	1												1			1
frontal	1		1	1	1	1	1	1				1	1													1	1
lacrimal.left	1	1			1
lacrimal.right	1	1				1
maxilla.left		1	1			1	1			1				1		1			1							1
maxilla.right		1		1	1			1			1				1	1			1								1
nasal.left		1			1			1
nasal.right		1				1	1
occipital												1	1			1	1	1																					1									1	1
palatine.left					1						1					1			1
palatine.right						1				1						1			1
parietal.left		1							1				1			1	1									1
parietal.right		1							1			1				1		1									1
premaxilla.left					1										1				1
premaxilla.right						1								1					1
sphenoid	1				1	1			1	1	1	1	1				1	1	1							1	1
temporal.left									1			1				1				1						1							1															1
temporal.right									1				1			1					1						1						1																1
vomer	1				1	1				1	1			1	1	1
malleus.left																	1					1																		1
malleus.right																		1					1																		1
incus.left																				1				1
incus.right																					1				1
stapes.left																						1																				1
stapes.right																							1																				1
zygomatic.left		1			1							1				1	1
zygomatic.right		1				1							1			1		1
hyoid.bone
thyroid cartilage																																1
arytenoid left																																1
arytenoid right																																1
cricoid cartilage																													1	1	1
mandible																	1	1																										1	1	1	1
sternum																																			1	1
clavicle.left																																		1			1
clavicle.right																																		1				1
scapula.left																																			1
scapula.right																																				1
vertebrae									1
tensor.tympani.left																				1
tensor.tympani.right																					1
stapedius.left																								1
stapedius.right																									1
platysma.cervicale.left																																	1												1	1
platysma.cervicale.right																																	1											1			1
platysma.myoides.left																																	1											1			1
platysma.myoides.right																																	1												1	1
occipitalis.left									1								1																																1
occipitalis.right									1									1																														1
auricularis.posterior.left									1								1
auricularis.posterior.right									1									1
spincter.colli.profundus.left																																	1	1										1		1
sphincter.colli.profundus.right																																	1	1											1		1
zygomaticus.left																	1									1
zygomaticus.right																		1									1
orbito-temporo-auricularis.left		1																																														1
orbito-temporo-auricularis.right		1																																															1
auricularis.superior.left
auricularis.superior.right
orbicularis.oculi.left		1	1
orbicularis.oculi.right		1		1
depressor.supercilii.left		1			1
depressor.supercilii.right		1				1
levator.labii.superioris.alaeque.nasi.left		1
levator.labii.superioris.alaeque.nasi.right		1
buccinatorius.left					1																												1
buccinatorius.right						1																											1
levator.labii.superioris.left					1																					1
levator.labii.superioris.right						1																					1
nasalis.left					1		1
nasalis.right						1		1
levator.anguli.oris.facialis.left					1
levator.anguli.oris.facialis.right						1
orbicularis.oris.left					1																												1											1		1
orbicularis.oris.right						1																											1												1		1
depressor.anguli.oris.left																																	1													1
depressor.anguli.oris.right																																	1														1
mentalis.left																																	1
mentalis.right																																	1
mylohyoideus.left																												1					1
mylohyoideus.right																												1					1
digastricus.anterior.left																												1					1
digastricus.anterior.right																												1					1
tensor.veli.palatini.left										1						1	1
tensor.veli.palatini.right											1					1		1
masseter.left																	1									1							1
masseter.right																		1									1						1
temporalis.main.body.left		1										1				1	1																1
temporalis.main.body.right		1											1			1		1															1
pterygoideus.lateralis.left																1																	1
pterygoideus.lateralis.right																1																	1
pterygoideus.medialis.left					1					1						1																	1
pterygoideus.medialis.right						1					1					1																	1
digastricus.posterior.left																	1											1
digastricus.posterior.right																		1										1
stylopharyngeus.left																	1												1
stylopharyngeus.right																		1											1
ceratohyoideus.left																												1
ceratohyoideus.right																												1
trapezius.left									1																										1		1		1
trapezius.right									1																											1		1	1
sternocleidomastoideus.left									1								1																	1	1
sternocleidomastoideus.right									1									1																1		1
constrictor.pharyngis.medius.left																												1
constrictor.pharyngis.medius.right																												1
constrictor.pharyngis.inferior.left									1																				1			1
constrictor.pharyngis.inferior.right									1																				1			1
cricothyroideus.left																													1			1
cricothyroideus.right																													1			1
constrictor.pharyngis.superior.left									1	1						1																	1
constrictor.pharyngis.superior.right									1		1					1																	1
palatopharyngeus.left										1																			1
palatopharyngeus.right											1																		1
musculus.uvulae.left										1
musculus.uvulae.right											1
levator.veli.palatini.left										1							1
levator.veli.palatini.right											1							1
thyroarytenoideus.left																													1	1
thyroarytenoideus.right																													1		1
cricoarytenoideus.lateralis.left																														1		1
cricoarytenoideus.lateralis.right																															1	1
arytenoideus.right																														1	1
arytenoideus.right																														1	1
cricoarytenoideus.posterior.left																														1		1
cricoarytenoideus.posterior.right																															1	1
geniohyoideus.left																												1					1
geniohyoideus.right																												1					1
genioglossus.left																												1					1
genioglossus.right																												1					1
hyoglossus.left																												1
hyoglossus.right																												1
styloglossus.left																	1
styloglossus.right																		1
sternohyoideus.left																												1						1
sternohyoideus.right																												1						1
omohyoideus.left																												1									1
omohyoideus.right																												1										1
sternothryroideus.left																													1					1
sternothryroideus.right																													1					1
thyrohyoideus.left																												1	1
thyrohyoideus.right																												1	1
[truncated: 92 more columns]

[truncated: 12 more sheets: Aotus, Pithecia, Colobus, Cercopithecus, Papio, Macaca, Hylobates, Pongo, Gorilla, Pan.troglodytes, Pan.paniscus, Homo]
